# Supplementary material for: Effects of Pleistocene sea-level fluctuations on mangrove population dynamics: a lesson from Sonneratia alba
Source: BMC Evol Biol. 2017 Jan 18;17:22. doi: 10.1186/s12862-016-0849-z (PMC5241957; doi:10.1186/s12862-016-0849-z)
Supplement: Additional file 1: — Statistics of genetic diversity of the combined chloroplast DNA (cpDNA) and seven nuclear loci in Sonneratia alba at both population and species level. Length of each locus was showed in the parentheses after locus ID. Population abbreviations were defined in Table 1. (XLSX 45 kb) [file 12862_2016_849_MOESM1_ESM.xlsx]

## Sheet: Sheet1
Additional file 1 Statistics of genetic diversity of the combined chloroplast DNA (cpDNA) and seven nuclear loci in Sonneratia alba at both population and species level. Length of each locus was showed in the parentheses after locus ID. Population abbreviations were defined in Table 1.
	cpDNA (4,287 bp)					rpl9 (1,154 bp)					cpi (609 bp)					ppi (686 bp)					phi (1,161 bp)					cci (1,136 bp)					idr (1,382 bp)					nhx2 (1,098 bp)
Code	S	H	Hd	θπ (/kb)	θW (/kb)	S	H	Hd	θπ (/kb)	θW (/kb)	S	H	Hd	θπ (/kb)	θW (/kb)	S	H	Hd	θπ (/kb)	θW (/kb)	S	H	Hd	θπ (/kb)	θW (/kb)	S	H	Hd	θπ (/kb)	θW (/kb)	S	H	Hd	θπ (/kb)	θW (/kb)	S	H	Hd	θπ (/kb)	θW (/kb)
CQH	0	1	0	0	0	0	1	0	0	0	0	1	0	0	0	0	1	0	0	0	0	1	0	0	0	0	1	0	0	0	0	1	0	0	0	0	1	0	0	0
CSY	0	1	0	0	0	0	1	0	0	0	0	1	0	0	0	0	1	0	0	0	0	1	0	0	0	0	1	0	0	0	0	1	0	0	0	0	1	0	0	0
JIM	0	1	0	0	0	2	2	0.328	0.57	0.41	3	2	0.097	0.48	1.16	0	1	0	0	0	4	2	0.481	1.66	0.81	0	1	0	0	0	0	1	0	0	0	0	1	0	0	0
TCT	0	1	0	0	0	0	1	0	0	0	3	2	0.186	0.92	1.24	0	1	0	0	0	0	1	0	0	0	0	1	0	0	0	0	1	0	0	0	0	1	0	0	0
TTN	0	1	0	0	0	0	1	0	0	0	0	1	0	0	0	0	1	0	0	0	0	1	0	0	0	0	1	0	0	0	0	1	0	0	0	0	1	0	0	0
TPK	0	1	0	0	0	2	3	0.133	0.23	0.44	5	3	0.641	4.11	2.07	2	3	0.46	1.33	0.73	0	1	0	0	0	0	1	0	0	0	2	2	0.434	0.63	0.36	2	3	0.184	0.17	0.4
TNG	0	1	0	0	0	3	2	0.254	0.66	0.67	2	2	0.186	0.61	0.83	2	2	0.071	0.21	0.74	0	1	0	0	0	16	2	0.353	5	3.52	2	2	0.434	0.63	0.37	10	11	0.49	2.15	2.04
MSB	0	1	0	0	0	1	2	0.457	0.4	0.21	0	1	0	0	0	3	3	0.54	2.15	1.02	3	3	0.417	0.72	0.61	1	2	0.409	0.36	0.21	2	3	0.65	0.62	0.34	0	1	0	0	0
MKC	0	1	0	0	0	6	5	0.645	1.57	1.22	0	1	0	0	0	2	2	0.409	1.18	0.68	3	3	0.535	1.32	0.61	0	1	0	0	0	2	3	0.621	0.52	0.34	7	2	0.05	0.32	1.5
MKJ	0	1	0	0	0	6	3	0.479	1.97	1.24	7	4	0.459	2.68	2.7	2	3	0.541	0.84	0.69	5	4	0.276	0.72	1.01	2	3	0.582	0.86	0.42	17	5	0.485	2.23	2.93	8	4	0.502	2.55	1.73
MKS	0	1	0	0	0	5	4	0.597	2.13	1.08	5	2	0.515	4.23	2.07	1	2	0.498	0.72	0.36	2	2	0.121	0.21	0.43	2	4	0.674	0.87	0.46	8	3	0.432	0.94	1.45	9	3	0.653	2.95	2.07
MSD	0	1	0	0	0	0	1	0	0	0	0	1	0	0	0	2	2	0.481	0.69	0.34	0	1	0	0	0	1	2	0.481	0.43	0.21	12	2	0.358	3.09	2.03	3	3	0.427	1.08	0.66
PCB	1	2	0.2	0.05	0.08	2	3	0.465	0.44	0.41	4	3	0.316	1.09	1.61	1	2	0.428	0.62	0.36	8	5	0.716	1.5	1.66	8	5	0.514	1.08	1.68	14	8	0.678	4.06	2.38	2	3	0.615	0.87	0.45
PDV	0	1	0	0	0	6	4	0.607	2.37	1.29	6	3	0.563	4.14	2.32	8	3	0.636	4.88	2.75	11	7	0.337	0.62	2.26	16	5	0.41	2.92	3.45	20	7	0.488	4.02	3.41	11	6	0.651	1.82	2.36
IBM	2	3	0.556	0.14	0.17	0	1	0	0	0	2	2	0.508	1.67	0.77	0	1	0	0	0	8	9	0.859	2.6	1.62	16	5	0.7	5.76	3.37	17	10	0.666	4.36	2.93	10	8	0.731	3.61	2.14
ICC	0	1	0	0	0	0	1	0	0	0	6	2	0.53	5.22	3.26	0	1	0	0	0	0	1	0	0	0	16	2	0.53	0.00749	4.68	0	1	0	0	0	5	3	0.621	1.09	1.51
IKT	3	2	0.2	0.14	0.25	2	3	0.422	0.69	0.41	6	4	0.273	1.73	2.32	8	4	0.468	4.1	2.72	3	3	0.537	0.53	0.61	13	6	0.69	1.66	2.7	3	4	0.712	0.77	0.51	9	6	0.674	3.09	1.93
ISN	0	1	0	0	0	2	3	0.445	0.73	0.41	6	3	0.188	1.1	2.32	8	4	0.529	4.91	2.71	3	3	0.555	0.6	0.61	3	4	0.631	0.88	0.62	3	5	0.671	0.61	0.52	10	9	0.66	2.53	2.14
ISG	0	1	0	0	0	10	5	0.688	2.6	2.04	2	2	0.398	1.31	0.78	8	3	0.562	4.41	2.78	7	5	0.717	2.78	1.42	18	5	0.41	3.69	3.78	10	4	0.75	3.03	1.72	4	4	0.477	7.3	0.87
ADW	0	1	0	0	0	0	1	0	0	0	2	3	0.335	0.57	0.86	0	1	0	0	0	0	1	0	0	0	2	3	0.562	0.53	0.47	15	4	0.443	3.77	2.85	11	6	0.747	2.08	2.53
ADT	0	1	0	0	0	0	1	0	0	0	0	1	0	0	0	0	1	0	0	0	0	1	0	0	0	0	1	0	0	0	0	1	0	0	0	0	1	0	0	0
KMC	0	1	0	0	0	0	1	0	0	0	0	1	0	0	0	0	1	0	0	0	0	1	0	0	0	0	1	0	0	0	0	1	0	0	0	0	1	0	0	0
Species	8	7	0.691	0.41	0.31	18	21	0.821	2.83	2.19	15	12	0.74	4.37	3.47	11	8	0.732	3.1	2.24	18	25	0.717	1.55	2.17	27	24	0.646	4.83	3.34	36	36	0.897	4.92	3.65	28	40	0.837	4.24	3.55
level
S, the number of segregating sites; H, the number of haplotypes; Hd, haplotype diversity; θπ, Nucleotide diversity; θW, DNA polymorphism.
