# Supplementary material for: Effects of Pleistocene sea-level fluctuations on mangrove population dynamics: a lesson from Sonneratia alba
Source: BMC Evol Biol. 2017 Jan 18;17:22. doi: 10.1186/s12862-016-0849-z (PMC5241957; doi:10.1186/s12862-016-0849-z)
Supplement: Additional file 6: — Gene IDs, gene descriptions, primer sequences and GenBank accession numbers of haplotypes for the chloroplast DNA (cpDNA) fragments and nuclear loci used in this study. (XLSX 35 kb) [file 12862_2016_849_MOESM6_ESM.xlsx]

## Sheet: Sheet1
Additional file 5 Gene IDs, gene descriptions, primer sequences and GenBank accession numbers of haplotypes for the chloroplast DNA (cpDNA) fragments and nuclear loci used in this study.
Gene ID	Gene description	Primer	Sequence (5’ → 3’)	GenBank accessions of haplotypes
trn V - trn M	tRNA-Val (trn V)gene, partial sequence; trn V - trn M intergenic spacer, complete sequence; and tRNA-Met (trn M) gene, partial sequence	trn V	GCTATACGGGCTCGAACC	KU984607 - KU984609
		trn M	TACCTACTATTGGATTTGAACC
trn L - trn F	tRNA-Leu (trn L) gene and trn L - trn F intergenic spacer, partial sequence	trn L	CGAAATCGGTAGACGCTACG	KU984669 & KU984670
		trn F	ATTTGAACTGGTGACACGAG
matK	tRNA-Lys (trnK) gene, partial sequence; and maturase K (matK) gene, complete cds	MG1	CTACTGCAGAACTAGTCGGATGGAGTAGAT	KU984622 - KU984627
		MG15	ATCTGGGTTGCTAACTCAATG
rpl9	ribosomal protein L9 gene	rpl9-F	GAGAGCGAAGATGAAGACG	KU984653 - KU984668 & KU984602 - KU984606
		rpl9-R	TCAGTCTTCCCCGAGGATGG
cpi	cysteine proteinase inhibitor gene	cpi-F	AACAGCCTCGAGATCGAAG	KU984610 - KU984621
		cpi-R	GAACTCCTGCAACTCCTTG
ppi	peptidyl-prolyl cis-trans isomerase gene	ppi-F	AAAATCACAGAGCCCAAGA	KU984594 - KU984601
		ppi-R	CAAGCCATCGCTCCTATC
phi	phosphatase inhibitor gene	phi-F	CTTCCTGGCGTTATGTGC	KU984628 - KU984652
		phi-R	ATCTCCTGGTCCTGTTTGA
cci	cytochrome b6-f complex iron-sulfur subunit gene	cci-F	CCACGAGCATCCCCGCTGATG	KU984494 - KU984517
		cci-R	GCCCACCATGGAGCTTCTCCAG
idr	Acireductone dioxygenase gene	idr-F	TGGTACATGGATGATAGTG	KU984518 - KU984553
		idr-R	TTCCTTGCTGGAAGGTGGTC
nhx2	Na+/H+ antiporter gene	nhx2-F	ACACCTTTGCGACTTTA	KU984554 - KU984593
		nhx2-R	GAGTGGCTGCTCTACATT
